# Supplementary material for: Predicting Drug Release from 3D Printed Oral Medicines Based on the Surface Area to Volume Ratio of Tablet Geometry
Source: Pharmaceutics. 2021 Sep 11;13(9):1453. doi: 10.3390/pharmaceutics13091453 (PMC8471793; doi:10.3390/pharmaceutics13091453)
Supplement: Supplementary file 1 [file pharmaceutics-13-01453-s001.zip]

Archive with 1 entries (1 files):
- pharmaceutics-1358929-supplementary.pdf
